# Supplementary material for: Genetic Variants in REC8, RNF212, and PRDM9 Influence Male Recombination in Cattle
Source: PLoS Genet. 2012 Jul 26;8(7):e1002854. doi: 10.1371/journal.pgen.1002854 (PMC3406008; doi:10.1371/journal.pgen.1002854)
Supplement: Table S1 — (A) Following Kong et al. [8], we tested the effect of base pair composition and gene content on LRR by multiple regression. As in human, local recombination rate was positively correlated with CpG content, yet negatively correlated with GC, polyA/polyT and gene content (after adjustment for CpG content). CpG content accounted for ∼19% of the variance, while the four parameters explained ∼28% jointly.(B) We tested whether “hot" and “cold" status correlated with window content in specific interspersed repeats. For each 60-Kb hot (respectively cold) window, we sampled a “regular" window matched for CpG, GC, polyA/polyT and gene content, and compared total counts of 58 types of interspersed repeats. The statistical significance of the count difference was evaluated by permutation with Bonferroni correction for the realization of 58 independent tests. As can be seen from the table (i) some repeat types were enriched in hot and depleted in cold windows, including SINE/BovA (ratio Jungle/control: 1.12; ratio desert/control: 0.84), LTR/ERVL-MaLR (1.04;0.74), RC/Helitron (2.23;0.74) and DNA (1.30;0.75), (ii) some repeats were depleted in hot and enriched in cold windows, including LTR/ERVK (0.87;1.45), LINE/RTE-BovB (0.93;1.34) and LINE/L1 (0.98;1.06), (iii) SINE/RTE-BovB were enriched in hot and cold windows (1.12;1.06), (iv) some repeat types were depleted in hot and cold windows including SINE/tRNA-Glu (0.91;0.91), LINE/L2 (0.95;0.74), LINE/CR1 (0.92;0.64), DNA:hAT-Charlie (0.95;0.77) and DNA/MER1_type (0.95;0.67), (v) rRNA were depleted in hot windows, and (vi) SINE/MIR and satellite/centr were depleted in cold windows. (XLS) [file pgen.1002854.s008.xls]

## Sheet: ST1A
				Simple Regression				Multiple Regression
		Predictor Var.	Reg. Coef.	Std. Error	R 2	Pr(>|t|)	Reg. Coef.	Std. Error	Pr(>|t|)
		%G:C/60Kb	0.001565	3.351e-05	0.1714	<2e-16	-0.0004349	0.0001081	5.73e-05
		%CpG/60Kb	0.01361	0.0002595	0.2387	<2e-16	0.00941	0.000564	< 2e-16
		N° of Poly(A):Poly(T)/60Kb	-0.002558	5.835e-05	0.16158	<2e-16	-0.0008484	0.0001396	1.22e-09
		N° of genes/60Kb	-0.003163	0.0001125	0.01963	0.166	-3.545e-05	0.004092	< 2e-16
							R 2	0.28

## Sheet: ST1B
JUNGLES					DESERTS
Name	Ratio	Pval	Pval*		Name	Ratio	Pval	Pval*
SINE/BovA	1.12205	6.6836e-130	0		SINE/MIR	0.691919	2.21755e-144	0
SINE/RTE-BovB	1.09015	7.37333e-32	0		LINE/RTE-BovB	1.33883	1.38895e-125	0
SINE/tRNA-Glu	0.912401	1.20116e-24	0		SINE/BovA	0.842776	1.77425e-94	0
LTR/ERVK	0.867596	2.47131e-19	0		LINE/L2	0.735184	4.47619e-82	0
LINE/RTE-BovB	0.926203	1.32346e-18	0		LTR/ERVK	1.45407	3.35385e-68	0
LINE/L2	0.954951	2.81323e-08	1.63167e-06		LTR/ERV1	1.40589	4.82558e-53	0
LINE/L1	0.978175	3.01235e-05	0.00174567		LTR/ERVL-MaLR	0.741488	2.25216e-40	0
rRNA	0.578231	4.69125e-05	0.00271729		Satellite/centr	7.46667	4.34775e-34	0
LINE/CR1	0.919371	0.000257251	0.0148117		DNA/hAT-Charlie	0.765856	2.25452e-27	0
DNA/hAT-Tip100?	0.506173	0.000292979	0.0168517		tRNA	3.87692	8.37075e-26	0
DNA/hAT-Charlie	0.954799	0.000293604	0.0168873		LINE/CR1	0.642324	3.37608e-22	0
LTR/ERVL-MaLR	1.04098	0.000507422	0.0290088		DNA/MER1_type	0.670992	6.2471e-17	6.21725e-15
DNA/MER2_type	1.11233	0.00170981	0.094487		LINE/L1	1.0639	1.51267e-13	8.46789e-12
DNA/AcHobo	1.24915	0.00445963	0.22836		SINE/tRNA-Glu	0.911984	1.37441e-07	7.69665e-06
RC/Helitron?	2.23077	0.0135547	0.546857		SINE/RTE-BovB	1.05691	2.07921e-06	0.000116429
LTR?	0.285714	0.0184221	0.659877		RC/Helitron	0.276596	1.13674e-05	0.000636374
LTR/ERV	0.538462	0.0201368	0.692675		LTR/Gypsy?	0.517241	2.4305e-05	0.00136017
LTR/ERVL?	0.721649	0.0366787	0.88552		DNA/TcMar-Tigger	0.805721	2.81727e-05	0.00157645
DNA	1.2973	0.0387775	0.899124		LTR/Gypsy	0.597561	4.55238e-05	0.00254614
DNA/MER1_type	0.951139	0.0433452	0.923475		DNA	0.388889	0.000138679	0.0077365
LTR/Gypsy?	0.845118	0.0494116	0.947087		LINE/RTE	0.75	0.000267436	0.0148668
DNA/PiggyBac	1.7	0.0567594	0.966263		DNA/TcMar?	0.428571	0.000346619	0.0192268
DNA/hAT?	0.763158	0.0568538	0.966458		DNA/TcMar-Mariner	0.612403	0.000526544	0.0290635
LTR/ERV1	0.97274	0.0570729	0.966908		LTR/ERVL	0.914671	0.000785517	0.043052
RC/Helitron	1.31707	0.0592629	0.971082		SINE?	0.0769231	0.00134064	0.0723737
DNA/hAT-Blackjack	1.08837	0.0674998	0.982636		DNA/MER2_type	0.828346	0.00137919	0.0743766
LINE/Dong-R4	0.642857	0.0709515	0.985997		SINE	0.491228	0.00165808	0.0887423
DNA/hAT	1.0908	0.073028	0.987701		SINE/tRNA	0.307692	0.00202205	0.107161
LTR	0.788618	0.0796158	0.991868		DNA/Tip100	0.747967	0.00279064	0.144863
tRNA	0.850394	0.0796347	0.991877		Unknown	0.646552	0.00301058	0.155362
Unknown	1.14013	0.089633	0.995689		DNA?	0.444444	0.00554567	0.267595
DNA/PiggyBac?	1.76923	0.0955807	0.997053		DNA/Tc2	0.625	0.00578724	0.277492
snRNA	0.836957	0.102725	0.998139		DNA/AcHobo	0.635294	0.00855393	0.381885
DNA/TcMar	0.633333	0.116083	0.99922		DNA/hAT-Blackjack	0.797342	0.0087263	0.387874
DNA/MuDR	2	0.12663	0.999611		DNA/TcMar-Tc2	0.693182	0.0269718	0.783716
DNA/TcMar?	0.864486	0.146553	0.999898		DNA/Charlie	0.307692	0.029049	0.808111
Satellite/centr	0.909091	0.162331	0.999965		DNA/hAT?	0.45	0.0410872	0.904582
DNA?	1.18584	0.181485	0.999991		DNA/Tigger	0.648148	0.04401	0.919575
DNA/Tip100	0.938619	0.217651	0.999999		DNA/PiggyBac	0.47619	0.0481935	0.937089
DNA/TcMar-Tc2	0.90429	0.227322	1		snRNA	1.39655	0.0510767	0.946919
LINE/RTE	1.05242	0.249145	1		DNA/hAT	0.824324	0.0526323	0.951578
SINE	1.125	0.26638	1		LINE/Dong-R4	0.416667	0.0895551	0.994774
LTR/ERVL	1.01441	0.368588	1		RC/Helitron?	0.333333	0.157299	0.999931
SINE?	1.27273	0.396144	1		LTR/ERV	0.5	0.157299	0.999931
DNA/TcMar-Tigger	0.976608	0.415601	1		SINE/Deu	0.792208	0.173195	0.999976
DNA/TcMar-Mariner	0.945619	0.478139	1		DNA/hAT-Tip100?	0.647059	0.256839	1
LINE/L1?	0.6	0.4795	1		LTR	0.757576	0.293511	1
srpRNA	0.6	0.4795	1		DNA/TcMar	2	0.317311	1
DNA/Tigger	1.10127	0.534652	1		DNA/Mariner	1.23684	0.328972	1
LTR/Gypsy	0.96162	0.552885	1		DNA/MuDR	0.6	0.4795	1
DNA/hAT-Tip100	0.977186	0.556298	1		LTR/ERVL?	0.821429	0.48384	1
RNA	1.13636	0.66168	1		DNA/PiggyBac?	0.5	0.563703	1
DNA/Charlie	1.08163	0.692061	1		RNA	0.75	0.59298	1
SINE/Deu	0.964602	0.704195	1		rRNA	1.10256	0.658687	1
DNA/Mariner	0.961538	0.808365	1		LTR?	0.8	0.738883	1
SINE/MIR	1.00119	0.861801	1		DNA/hAT-Tip100	1.01675	0.809483	1
SINE/tRNA	0.984848	0.930377	1
DNA/Tc2	1	1	1
