# Supplementary material for: Genetic Variants in REC8, RNF212, and PRDM9 Influence Male Recombination in Cattle
Source: PLoS Genet. 2012 Jul 26;8(7):e1002854. doi: 10.1371/journal.pgen.1002854 (PMC3406008; doi:10.1371/journal.pgen.1002854)
Supplement: Table S2 — Primers used for amplification and resesequencing of candidate genes REC8, RNF212, KCNJ2, KCNJ16 and gonosomal PRDM9-XA and -XB. (XLS) [file pgen.1002854.s009.xls]

## Sheet: ST2
Supplementary Table 4: Genomic Amplicons/ sequencing
REC8	Primer sequence (5'->3')	Product size(bp)	Exon covered
UP1_REC8	TGCAGGAGGCATGAGGAAAG	565	-
DN1_REC8	GTGAGGTGTCTGGACCAATGG
UP2_REC8	CTGCTAGTTGAAGCACCCTTG	772	-
DN2_REC8	ACCCTCGTCTACACCACTTCC
UP3_REC8	GTCCACATCCTTCTCTCCAAC	756	exon 1, 2, 3, 4
DN3_REC8	GGATGCACTCACAGTTCAGTC
UP4_REC8	GGTCTACTCTCAACAATGCCAG	620	exon 3, 4, 5
DN4_REC8	GGAATGGTGTGAAGACAAAGC
UP5_REC8	AGGGGCATGCTATTTCTGTG	772	exon 6
DN5_REC8	GCGTTCCTCTGTCTCTCACC
UP6_REC8	CAGGGCACTGAAGCTGAATC	651	exon 6, 7
DN6_REC8	GGGTAGAGAAATGGAGGCAAG
UP7_REC8	AACAGAGGCTGTGTGACTTCC	667	exon 7, 8, 9
DN7_REC8	AATGGGCAAGAGGATGAAAAC
UP8_REC8	CTTGTAGGGTAAGGGCAGGAG	525	exon 10, 11
DN8_REC8	CATCTGGGAAGTTTAGGCTGG
UP9_REC8	TCACCCATTTTCAGTTTCCTC	675	exon 12
DN9_REC8	CACCTGTAATGCCTCGTTCC
UP10_REC8	GGGAATCTTGAGAACAGTCC	788	exon 13, 14, 15
DN10_REC8	AGAGTGGTGGTTTCCGTTG
UP11_REC8	GAGGAAAGGAGAAAGGCTGAG	667	exon 14, 15, 16
DN11_REC8	CCTAGAAGAACACACGAGTTGG
UP12_REC8	CTGGAAGTAGCTGAGGAGGAG	586	exon 16, 17, 18
DN12_REC8	CACTGGTCAACAGAGGAGGAG
UP13_REC8	CGTGTCTTCTACCTGCTCCTG	694	exon 19
DN13_REC8	CCTCTTCACTCTCCACTCAGAC
UP14_REC8	CAGGCTTTGTTCTCTCCAGC	608	-
DN14_REC8	CCAGGATGTCAATTATCTGTGG
RNF212	Primer sequence (5'->3')	Product size(bp)	Exon covered
UP1_RNF212	CACCACCACCACAGAACAAGG	573	exon 1
DN1_RNF212	CCAGGAAGCTCGCCTCAG
UP2_RNF212	GGGAGCTTTCATTTTGTAGTGC	520	exon 2
DN2_RNF212	ACAGAAAGTCTGCACGATCTCC
UP3_RNF212	GATTCCACCGATTGCTTTGTAC	548	exon 3
DN3_RNF212	CAGGAGACACAGCGTGAAGAGG
UP4_RNF212	GTTGTGTCCTGTCCTAAGTCC	612	exon 4
DN4_RNF212	AAGCAAATGGGCACTAAACC
UP5_RNF212	ATGTCACTTGCATTCTGATTCC	513	exon 5
DN5_RNF212	AACAAGTTGGGTGCTGGTGTG
UP6_RNF212	GTGTCATGGAGAAATGGGTC	525	exon 6, 7
DN6_RNF212	CAAGTGCAACCTTCCAAGAG
UP7_RNF212	TGTCTGCTTTATGGGCTTTGC	593	exon 8
DN7_RNF212	ACAGCACAGGGAGAAAACTGC
UP8_RNF212	CTAATGTCAGCCAAGAACTTCG	568	exon 9
DN8_RNF212	ACTTCCAGAGAGGGACTGAGC
UP9_RNF212	CAGATGTGGACTGAGAGCTG	645	exon 10
DN9_RNF212	GTAGACAGGCTCTGGGTGAG
UP10_RNF212	GGGTCACCACAGTCCAGAGT	532	exon 11, 12
DN10_RNF212	GCTGCCTGTAAGGAGGTTCT
KCNJ2	Primer sequence (5'->3')	Product size(bp)	Exon covered
UP1_KCNJ2	GTTTCTGGCTAGGAACTGTTGC	618	No introns
DN1_KCNJ2	AACACACAGCCGAAGAAGAGC
UP2_KCNJ2	GAATGGCAAGAGCAAAGTCC	707	No introns
DN2_KCNJ2	TGGGAGACACCAGAAATATGC
UP3_KCNJ2	AAGCCCAAAAAGAGAAACGAG	767	No introns
DN3_KCNJ2	GTGTTTCAGAGGAAGCACTCC
UP4_KCNJ2	GCAAAGAGGAAGACGACAGTG	676	No introns
DN4_KCNJ2	GCTAATAGCCAAATACTTGCCAC
UP5_KCNJ2	AGCTGCTAACTACACCAACACG	713	No introns
DN5_KCNJ2	TCTAAGGGGTCATCATCATCG
UP6_KCNJ2	GAACTACCCTCTCCTTTTGCAC	681	No introns
DN6_KCNJ2	ACGCTGTTAGGATTGTTGTGG
UP7_KCNJ2	ATGATAGAGAGCAGGAATGAA	605	No introns
DN7_KCNJ2	CATATCATCCCCTCGCTTG
UP8_KCNJ2	CTCTTGTCTGCCTTTCGAG	668	No introns
DN8_KCNJ2	AGCATACAGGTACTAGCTCTC
KCNJ16	Primer sequence (5'->3')	Product size(bp)	Exon covered
UP1_KCNJ16	GCCGTGAAAACCTTAGCAAC	762	exon 1
DN1_KCNJ16	TGTTCCAAAGGGTGGTGAG
UP2_KCNJ16	CTCGAAAGACGGGAATTGAA	650	exon 2
DN2_KCNJ16	TGATGAAGGTGTTGATGACG
UP3_KCNJ16	TCTGGCTCATAGCCTTCCAC	771	exon 2
DN3_KCNJ16	CTTTCCAGTCGAGCTGCTTG
UP4_KCNJ16	TTCATCTACACCGGGGACTC	666	exon 2
DN4_KCNJ16	GCTTCTTGATAGCCTCCCTA
UP5_KCNJ16	TGTGACACCTGTCTTTGATGG	529	exon 2
DN5_KCNJ16	GTGGCATGTAGGCTCTGTCA
PRDM9 (chr X)	Primer sequence (5'->3')	Product size(bp)	Exon covered
UP1_PRDM9	CACCTTGACATTGAGGCAG	305	exon 1
DN1_PRDM9	CACAGAGCAGCTGATGATG
UP2_PRDM9	ACTAGCATCATCAGCTGCTC	843	exon 2, 3
DN2_PRDM9	CTTTGCTAATGGCTGAGACAC
UP3_PRDM9	AAGAATGGACACCAAGGCAA	934	-
DN3_PRDM9	GGGCATTCTAATTAAGGACACA
UP4_PRDM9	TGGCTCAGAATTTTGTGTCC	185	exon 4
DN4_PRDM9	GGATCCGTGAGGAGGATTC
UP5_PRDM9	TGAGTGTCTCCCAAATCCTG	536	-
DN5_PRDM9	CCTTAAGCTTCCCTTAGTCAG
UP6_PRDM9	ATGCAAAGCACCTTCCCTAA	694	-
DN6_PRDM9	GAGCATACATCCCTGCCATC
UP7_PRDM9	AGGTCAAGGAATACTGAGGATAG	816	-
DN7_PRDM9	CTGCTCCTGGCAATTTCTTC
UP8_PRDM9	CCAAGAATTGTCAAAGTATTAAC	359	exon 5
DN8_PRDM9	GCCTACCCAAAGTCCACAC
UP9_PRDM9	CACAAAGTCGGTAAGATAAAGT	796	-
DN9_PRDM9	GAGAATTAGTCCCTGTTTTATCAG
UP10_PRDM9	CATGCAGCATGGCCAATAG	424	exon 6
DN10_PRDM9	CCTTTGGCCTTGATCTTGTAC
UP11_PRDM9	ACTGTATAGATGGACAAGTAGG	1336	exon 6, 7, 8
UP11_seq_PRDM9*	TGCTCTCACCTCCAGATTG
DN11_PRDM9	ACTTATATTTTGAGGGCACATG
UP12_PRDM9	TCAGCCCATCTCCCTCGGTA	657	-
DN12_PRDM9	TTTCTCCAATCTCCCGACAT
UP13_PRDM9	GGAGACCTTGAGTCCGTGTG	623	-
DN13_PRDM9	TGAGGAGACCCTTCCACTAC
UP14_PRDM9	CTAATGTGTGAACAGAAGGTC	404	exon 9
DN14_PRDM9	TGGACTGTGCTTCAGAATAG
UP15_PRDM9	AACTCGGCATCAAGCAGGA	640	-
DN15_PRDM9	CTGCCTGGAATCCTGGAATC
UP16_PRDM9	GCAGTAAAGTGCCTCGGATC	659	-
DN16_PRDM9	AGACTGGACGAGACCAAGAG
UP17_PRDM9	AGAGGTATGAGTATTGATGAGG	672	-
DN17_PRDM9	GGTAGCTGGTGTGCCATG
UP18_PRDM9	CAGAACCAAAGCCCAAGATC	1220 /~3000	exon 10
DN18_PRDM9	GACTCACTCACACTCCATG
