# Supplementary material for: Genetic Variants in REC8, RNF212, and PRDM9 Influence Male Recombination in Cattle
Source: PLoS Genet. 2012 Jul 26;8(7):e1002854. doi: 10.1371/journal.pgen.1002854 (PMC3406008; doi:10.1371/journal.pgen.1002854)
Supplement: Table S3 — Primer and probes used for genotyping candidate QTN using 5′exonculease (Taqsman) assays. (XLS) [file pgen.1002854.s010.xls]

## Sheet: ST3
	Supplementary Table 5: 5'-exonuclease assays
	REC8	Primer sequence (5'->3')	Allele 1(FAM)	Allele 2 (HEX)
	ss418642851, Forward	GGT GTA GAC GAG GGT GAA AC	/56-FAM/TGG AG+G +GAC CAT GTT C /3IABkFQ/	/5HEX/TGG AG+G +CAC C+AT G+TT C /3IABkFQ/
	ss418642851, Reverse	CCG CCC TTA CCA GAT G
	ss418642852, Forward	TCC CTT TGA TAT CCC TCA GGT AG	/56-FAM/ATGAGCTGA+C+AGT+GCAG/3IABkFQ/	/5HEX/ATGAGCTGA+G+AGT+GCA/3IABkFQ/
	ss418642852, Reverse	TGG ACC GGC ACA GAA ATA G
	ss418642853, Forward	GCA GCA GAG CCA CTT CCC AG	/56-FAM/CCC CA+G +AGG AGC TG /3IABkFQ/	/5HEX/CCC +CA+A +AG+G AGC TG /3IABkFQ/
	ss418642853, Reverse	AGT AGG TAC TCA CCG GGA AG
	ss418642854, Forward	CAC ATC CAA GGG CAT CAA TTG	/56-FAM/CAT TTT AA+C A+AT +GA+G +CA+G A /3IABkFQ/	/5HEX/TTA A+CA +G+TG +AG+C AGA /3IABkFQ/
	ss418642854, Reverse	GCC TCT GGC CTT CCA G
	RNF212	Primer sequence (5'->3')	Allele 1(FAM)	Allele 2 (HEX)
	ss418642856, Forward	ACG GAA AGT GGA ATC CTC A	/56-FAM/TGC CTC +G+CG GGC /3IABkFQ/	/5HEX/TGC +CTC +A+CG GGC /3IABkFQ/
	ss418642856, Reverse	GGA TCT GAG CCC GGC
	ss418642857, Forward	ACG GAA AGT GGA ATC CTC A	/56-FAM/CAG GCT +GTG GCG CG /3IABkFQ/	/5HEX/CAG GCT +CTG GCG CG /3IABkFQ/
	ss418642857, Reverse	GCC ACG CGA GAC CTG
	ss418642859, Forward	GCA GAA GCA GCC CTT TC	/56-FAM/TCC AGG C+G+C TCT TCA /3IABkFQ/	/5HEX/TCC AG+G C+A+C TCT TCA /3IABkFQ/
	ss418642859, Reverse	TTG GCG TAC TTC ATG CAC A
	ss418642861, Forward	CTG TCT CCG GGC ACA GAC ATT	/56-FAM/AGT GCC +GTT GCG CC /3IABkFQ/	/5HEX/AGT GC+C +ATT GCG CC /3IABkFQ/
	ss418642861, Reverse	AGC CTG GTG CTC ACG CTG AC
	ss469104611, Forward	AGC CCC TCT CAG TAA CCC	/56-FAM/CAG GA+C +CT+G CAG G/3IABkFQ/	/5HEX/CAG G+A+T +CTG +CAG G /3IABkFQ/
	ss469104611, Reverse	GCA CGG ACA CCC AGA TTA G
